# Supplementary material for: A Genome-Wide Association Study of Circulating Serum Choline, Betaine, Dimethylglycine, and Their Ratios
Source: Nutrients. 2025 Aug 14;17(16):2630. doi: 10.3390/nu17162630 (PMC12389381; doi:10.3390/nu17162630)
Supplement: Supplementary file 1 [file nutrients-17-02630-s001.zip]

Archive with 11 entries (11 files):
- Figure S1.pdf
- Figure S2.pdf
- Figure S3.jpeg
- Figure S4.jpeg
- Figure S5.jpeg
- Figure S6.jpeg
- Figure S7.jpeg
- Figure S8.jpeg
- Supplementary Figure S10 QQ-Plot_bdmg.jpeg
- Supplementary Figure S9 QQ-Plot_cb.jpeg
- Tables S1 - S19.xlsx
