# Supplementary material for: A Genome-Wide Association Study of Circulating Serum Choline, Betaine, Dimethylglycine, and Their Ratios
Source: Nutrients. 2025 Aug 14;17(16):2630. doi: 10.3390/nu17162630 (PMC12389381; doi:10.3390/nu17162630)
Supplement: Supplementary file 1 [file nutrients-17-02630-s001.zip › Tables S1 - S19.xlsx]

## Sheet: Table of Contents
Table of contents
Supplementary Table 1	Choline B vitamin adjusted GWAS results
Supplementary Table 2	Betaine B vitamin adjusted GWAS results
Supplementary Table 3	DMG B vitamin adjusted GWAS results
Supplementary Table 4	Choline-betaine B vitamin adjusted GWAS results
Supplementary Table 5	Betaine-DMG B vitamin adjusted GWAS results
Supplementary Table 6	Choline adjusted GWAS results
Supplementary Table 7	Choline adjusted-GTEx GWAS results
Supplementary Table 8	Choline B vitamin adjusted-GTEx GWAS results
Supplementary Table 9	Betaine adjusted GWAS results
Supplementary Table 10	Betaine adjusted-GTEx GWAS results
Supplementary Table 11	Betaine B vitamin adjusted-GTEx GWAS results
Supplementary Table 12	DMG adjusted GWAS results
Supplementary Table 13	DMG adjusted-GTEx GWAS results
Supplementary Table 14	DMG B vitamin adjusted-GTEx GWAS results
Supplementary Table 15	Betaine DMG-adjusted GWAS results
Supplementary Table 16	Choline-betaine adjusted GWAS results
Supplementary Table 17	Choline-betaine B vitamin adjusted-GTEx GWAS results
Supplementary Table 18	Betaine-DMG adjusted-GTEx GWAS results
Supplementary Table 19	Betaine-DMG B vitamin adjusted-GTEx GWAS results
*Adjusted = Age, sex, PCs
*B vitamin adjusted = Age, sex, PCs, B12, B9, B6, and holotranscobalamin (HoloTC)
*GTEx = results downloaded from GTEx portal

## Sheet: Supplementary Table S1
SNP	log(BETA)	SE	Z	P	FDR	CHR	POS	A1	A2	GENE	New SNP not found in adjusted choline model (yes/no)	GTEx eQTL tissue expression change (yes/no); yes = see GTEx tab
rs10779349	0.013755	0.00326712	4.21011	2.66e-05	NA	1	217600440	C	T	LYPLAL1 : Intron Variant	no	yes
rs4846551	0.0157625	0.00374063	4.21387	2.61e-05	NA	1	217606799	T	G	LYPLAL1 : Intron Variant	no	yes
rs6671991	0.017241	0.00385144	4.4765	7.98e-06	NA	1	217624434	T	G	LYPLAL1 : Intron Variant	no	yes
rs13409331	-0.0379032	0.00914828	-4.14321	3.56e-05	NA	2	66159449	G	A	LINC02934 : Intron Variant	yes	no
rs10205941	-0.0133202	0.00322843	-4.1259	3.83e-05	NA	2	129907654	G	A	PPIAP65	no	no
rs714091	-0.022659	0.0055324	-4.09569	4.36e-05	NA	5	135194804	C	T	SLC25A48 : Intron Variant	yes	yes
rs6890039	-0.0253014	0.00562878	-4.49501	7.32e-06	NA	5	135201087	C	A	SLC25A48 : Intron Variant	no	yes
rs6596270	-0.0253014	0.00562878	-4.49501	7.32e-06	NA	5	135206041	G	A	SLC25A48 : Synonymous Variant	no	yes
rs7727515	-0.0383764	0.00900179	-4.26319	2.1e-05	NA	5	152872497	A	G	GRIA1 : Intron Variant	yes	yes
rs2161134	0.0155387	0.00379885	4.09036	4.46e-05	NA	5	172279194	G	A	ERGIC1 : Intron Variant	yes	no
rs7735726	0.0148881	0.00363538	4.09535	4.37e-05	NA	5	172280429	A	C	ERGIC1 : Intron Variant	yes	no
rs6601167	0.0240597	0.00522985	4.60045	4.46e-06	NA	5	180433799	G	T	RPL13P10	no	no
rs226915	-0.0230127	0.00520168	-4.42408	1.02e-05	NA	6	3632275	A	G	LOC100507336 : Intron Variant	no	no
rs2261033	0.0164851	0.00401016	4.11085	4.09e-05	NA	6	31711570	C	T	PRRC2A : Intron Variant	no	yes
rs1050290	-0.0157002	0.00370838	-4.2337	2.39e-05	NA	7	15692591	C	T	MEOX2 : 5 Prime UTR Variant; LINC02587 : 2KB Upstream Variant	no	yes
rs740566	-0.0162313	0.00359785	-4.51138	6.78e-06	NA	7	15693727	A	G	LINC02587 : 2KB Upstream Variant; MEOX2 : 2KB Upstream Variant	no	yes
rs12669299	-0.0149202	0.0035567	-4.19494	2.84e-05	NA	7	15705569	C	T	LOC101927558	no	no
rs12544045	-0.0187985	0.00456864	-4.11468	4.02e-05	NA	8	64115703	A	G	GGH : 2KB Upstream Variant	yes	yes
rs12778790	-0.0155886	0.00373552	-4.17308	3.12e-05	NA	10	72934885	G	T	CDH23 : Intron Variant	yes	yes
rs7944388	-0.0522468	0.0126284	-4.13724	3.65e-05	NA	11	5099247	G	A	OR52A4P	no	no
rs587605	0.0176545	0.00425489	4.14922	3.46e-05	NA	11	131298659	C	A	NTM : Intron Variant	yes	no
rs10894475	0.0192089	0.00470533	4.08238	4.62e-05	NA	11	131311633	G	A	NTM : Intron Variant	yes	no
rs1178704	0.0459345	0.0110742	4.1479	3.48e-05	NA	12	79555186	A	G	PTPRQ : Intron Variant LOC105369867 : Intron Variant	no	yes
rs12813355	-0.0166886	0.00387448	-4.30731	1.73e-05	NA	12	94560438	G	A	NTN4	no	no
rs7999160	-0.0151506	0.0035842	-4.22704	2.47e-05	NA	13	42000835	G	A	TNFSF11	yes	no
rs4904895	0.0165899	0.00383754	4.32307	1.61e-05	NA	14	41397854	A	G	LRFN5 : Intron Variant	no	yes
rs6564575	0.0255338	0.00628087	4.06533	4.97e-05	NA	16	77268743	T	C	WWOX : Intron Variant	yes	no
rs14391	-0.0238085	0.0055498	-4.28998	1.87e-05	NA	17	1345050	T	G	INPP5K : 3 Prime UTR Variant; LOC105371483 : 500B Downstream Variant	yes	no
rs4791514	-0.0318633	0.00753863	-4.22666	2.47e-05	NA	17	12732593	C	T	ARHGAP44 : Intron Variant	yes	yes
rs9895495	-0.0318464	0.0075369	-4.2254	2.48e-05	NA	17	12734723	C	T	ARHGAP44 : Intron Variant	yes	yes
rs6050291	0.0313022	0.00755918	4.14096	3.59e-05	NA	20	24991111	A	G	LOC124904882 : 500B Downstream Variant	yes	no
rs1227005	-0.0205025	0.00450234	-4.55375	5.56e-06	NA	2	229830629	G	A	PID1 : Intron Variant	no	no
rs4577572	0.0209446	0.00509807	4.10833	4.13e-05	NA	4	14360616	C	T	LINC00504 : Intron Variant	yes	no

## Sheet: Supplementary Table S2
SNP	log(BETA)	SE	Z	P	FDR	CHR	POS	A1	A2	GENE	GTEx eQTL tissue expression change (yes/no); yes = see GTEx tab
rs9873480	0.0257293	0.00596793	4.31127	1.7e-05	NA	3	56245378	C	T	ERC2 : Intron Variant	no
rs9522368	0.0212937	0.00523526	4.06736	4.92e-05	NA	13	88258574	C	T	No identified gene consequence (nearest gene: GRPEL2P1 [location: 88,978,350..88,978,796])	no
rs9401580	0.0638377	0.0156444	4.08056	4.65e-05	NA	6	98652960	A	G	No identified gene consequence (MIR2113 [location: 98,024,531..98,024,621])	no
rs9293761	0.0246417	0.00535922	4.598	4.51e-06	NA	5	78325971	A	G	No identified gene consequence (nearest gene: ARSB [location: 78,777,209..78,985,958])	yes
rs901884	-0.0441484	0.0107252	-4.11633	3.99e-05	NA	3	174969738	C	T	NLGN1 : Intron Variant	no
rs8093227	-0.0304567	0.00705274	-4.31842	1.64e-05	NA	18	2068441	T	C	LOC105371956 : Intron Variant	no
rs8047991	0.0320245	0.0078236	4.09331	4.41e-05	NA	16	49054503	C	T	No identified gene consequence (NIKD1 [location: 50,548,396..50,649,249], BRD7 [location: 50,315,957..50,368,988])	no
rs800672	0.0226011	0.00552655	4.08956	4.48e-05	NA	7	99274134	T	C	CYP3A43 : Intron Variant	no
rs7971499	-0.0211958	0.0050265	-4.21681	2.58e-05	NA	12	166884	C	T	SLC6A12 : 3 Prime UTR Variant	no
rs7960096	-0.0253176	0.00563227	-4.49509	7.32e-06	NA	12	155288	A	C	IQSEC3-AS1 : Intron Variant; IQSEC3 : 3 Prime UTR Variant	yes
rs7782195	0.0248736	0.0055198	4.50624	6.95e-06	NA	7	77957867	A	G	MAGI2 : Intron Variant	yes
rs7628336	-0.0280705	0.00631747	-4.44331	9.3e-06	NA	3	160644555	T	G	SCHIP1 : Intron Variant; IQCJ-SCHIP1 : Intron Variant	no
rs7613818	0.0216354	0.00511043	4.23358	2.4e-05	NA	3	55995199	G	A	ERC2 : Intron Variant	no
rs7171449	-0.0449399	0.0108136	-4.15587	3.37e-05	NA	15	35475810	C	A	LOC105370772 : Intron Variant	no
rs7015522	0.0482497	0.0102563	4.70441	2.71e-06	NA	8	115915163	T	G	No identified gene consequence (nearest gene: CARSIP2 [location: 114,791,653..114,791,929])	no
rs6686602	0.0251223	0.00609723	4.12028	3.93e-05	NA	1	14588506	G	T	KAZN : Intron Variant; KAZN-AS1 : Intron Variant	no
rs663310	0.0331236	0.00756386	4.3792	1.25e-05	NA	6	33114847	C	T	No identified gene consequence (nearest genes: HLA-DOA[location: 33,004,182..33,009,591], HLA-DPA1 [location: 33,064,569..33,080,748])	yes
rs638908	-0.0227175	0.00542522	-4.18739	2.93e-05	NA	13	50263267	T	C	DLEU7 : Intron Variant	yes
rs633159	-0.027874	0.00578221	-4.82064	1.53e-06	NA	12	164805	A	G	SLC6A12 : 3 Prime UTR Variant	yes
rs631151	-0.0250811	0.00540329	-4.64182	3.66e-06	NA	5	78386146	A	G	DMGDH : Intron Variant	yes
rs6080835	-0.0657008	0.0155072	-4.2368	2.36e-05	NA	20	17726004	A	G	No identified gene consequence (nearest gene: LOC107985440 [location: 17,813,775..17,850,390])	no
rs6020445	0.0276105	0.0066294	4.16485	3.24e-05	NA	20	48373270	G	A	LINC01271 : 2KB Upstream Variant	yes
rs586199	-0.0262947	0.00537235	-4.89445	1.06e-06	NA	5	78433736	G	A	No identified gene consequence (nearest gene: BHMT [location: 79,111,809..79,132,288])	yes
rs579292	-0.0212259	0.00519404	-4.08658	4.54e-05	NA	18	2065770	G	A	LOC105371956 : Intron Variant	no
rs570680	-0.033904	0.00547351	-6.19419	6.99e-10	0.000233692	12	200576	G	T	SLC6A13 : Intron Variant	yes
rs562487	-0.0252245	0.00524355	-4.81058	1.61e-06	NA	5	78442190	C	T	BHMT : 2KB Upstream Variant	yes
rs557881	-0.0280609	0.00506179	-5.54366	3.32e-08	0.00452233	12	189386	C	T	SLC6A12 : Missense Variant	yes
rs542736	-0.0286426	0.00572013	-5.00733	5.96e-07	NA	12	169976	G	A	SLC6A12 : Intron Variant	yes
rs518685	-0.0224	0.0053159	-4.21377	2.61e-05	NA	12	171689	T	G	SLC6A12 : Intron Variant	yes
rs510714	-0.0249645	0.00583759	-4.2765	1.98e-05	NA	12	168761	A	G	SLC6A12 : Intron Variant	yes
rs505387	-0.0291896	0.00601244	-4.85487	1.29e-06	NA	12	165161	G	A	SLC6A12 : 3 Prime UTR Variant	yes
rs4974157	0.0244533	0.00525816	4.65055	3.51e-06	NA	3	55990710	G	A	ERC2 : Intron Variant	no
rs495360	-0.0277694	0.00515789	-5.38387	8.07e-08	0.00916069	12	197682	A	C	No identified gene consequence (nearest gene: SLC6A12 [location: 183,848..214,157])	yes
rs4816122	-0.0228957	0.00538711	-4.2501	2.23e-05	NA	20	9017657	C	T	PLCB4 : Intron Variant	yes
rs444821	0.0331189	0.00756132	4.38004	1.24e-05	NA	6	33112913	A	G	No identified gene consequence (nearest genes: HLA-DOA[location: 33,004,182..33,009,591], HLA-DPA1 [location: 33,064,569..33,080,748])	yes
rs439852	0.0331189	0.00756132	4.38004	1.24e-05	NA	6	33113186	T	C	No identified gene consequence (nearest genes: HLA-DOA[location: 33,004,182..33,009,591], HLA-DPA1 [location: 33,064,569..33,080,748])	yes
rs426523	0.0331189	0.00756132	4.38004	1.24e-05	NA	6	33113667	T	C	No identified gene consequence (nearest genes: HLA-DOA[location: 33,004,182..33,009,591], HLA-DPA1 [location: 33,064,569..33,080,748])	yes
rs4142769	-0.0279431	0.0063193	-4.42187	1.03e-05	NA	3	160655768	T	C	SCHIP1 : Intron Variant	no
rs412065	0.0331621	0.00756334	4.38458	1.22e-05	NA	6	33113251	A	G	No identified gene consequence (nearest genes: HLA-DOA[location: 33,004,182..33,009,591], HLA-DPA1 [location: 33,064,569..33,080,748])	yes
rs4000602	0.023587	0.00568361	4.15	3.45e-05	NA	7	28398959	G	A	CREB5 : Intron Variant	yes
rs382198	0.0332527	0.00756289	4.39683	1.15e-05	NA	6	33112208	C	T	No identified gene consequence (nearest genes: HLA-DOA[location: 33,004,182..33,009,591], HLA-DPA1 [location: 33,064,569..33,080,748])	yes
rs380468	0.0331189	0.00756132	4.38004	1.24e-05	NA	6	33109466	C	T	No identified gene consequence (nearest genes: HLA-DOA[location: 33,004,182..33,009,591], HLA-DPA1 [location: 33,064,569..33,080,748])	yes
rs379569	0.0332591	0.00756239	4.39796	1.15e-05	NA	6	33113578	A	G	No identified gene consequence (nearest genes: HLA-DOA[location: 33,004,182..33,009,591], HLA-DPA1 [location: 33,064,569..33,080,748])	yes
rs2884364	-0.0225872	0.00551045	-4.09897	4.3e-05	NA	2	161685893	A	G	TANK-AS1 : Intron Variant	yes
rs2876711	-0.0247832	0.00564409	-4.391	1.18e-05	NA	13	76314505	C	T	No identified gene consequence (nearest genes: LOC105370265 [location: 76,712,108..76,806,107], KCTD12 [location: 76,880,175..76,886,405])	no
rs2858458	0.0331189	0.00756132	4.38004	1.24e-05	NA	6	33111043	G	A	No identified gene consequence (nearest genes: HLA-DOA[location: 33,004,182..33,009,591], HLA-DPA1 [location: 33,064,569..33,080,748])	yes
rs2834932	0.0292809	0.006899	4.24423	2.29e-05	NA	21	35719891	C	T	LOC100506403 : Intron Variant	no
rs2457575	0.0281114	0.00683694	4.11169	4.07e-05	NA	6	160788317	C	T	SLC22A3 : Intron Variant	yes
rs233162	-0.027477	0.00648486	-4.2371	2.36e-05	NA	3	21522707	G	A	ZNF385D : Intron Variant	no
rs2291922	-0.0443127	0.0066694	-6.64418	3.84e-11	2.61e-05	12	145326	C	T	IQSEC3-AS1 : Non Coding Transcript Variant; IQSEC3 : Intron Variant	yes
rs2291918	0.0248443	0.00596675	4.16379	3.25e-05	NA	12	151022	A	G	IQSEC3 : Intron Variant; IQSEC3-AS1 : Intron Variant	yes
rs2284330	0.0251412	0.00518409	4.84969	1.32e-06	NA	12	174265	A	G	SLC6A12 : Intron Variant	yes
rs2284329	0.0245966	0.00532444	4.61957	4.07e-06	NA	12	173581	T	G	SLC6A12 : Intron Variant	yes
rs2174914	0.0279934	0.00687367	4.07255	4.82e-05	NA	6	160783098	C	G	SLC22A3 : Intron Variant	yes
rs2164720	-0.0475859	0.0116565	-4.08234	4.62e-05	NA	2	20807223	G	A	LDAH : Intron Variant	yes
rs216244	0.020992	0.00509551	4.1197	3.93e-05	NA	12	180595	T	G	SLC6A12 : Intron Variant	yes
rs2075228	-0.0304292	0.00616893	-4.93265	8.72e-07	NA	12	170148	T	C	SLC6A12 : Intron Variant	no
rs2063345	0.0277961	0.00683614	4.06606	4.95e-05	NA	6	160780144	C	T	SLC22A3 : Intron Variant	yes
rs1903530	-0.0306575	0.00754292	-4.0644	4.99e-05	NA	4	179639810	G	T	No identified gene consequence (nearest gene: RNA5SP173 [location: 178,406,695..178,406,830])	no
rs1902623	-0.0498363	0.0121202	-4.11183	4.07e-05	NA	15	35591461	A	G	No identified gene consequence (nearest gene: RPS1 [location: 37,490,678..37,491,139])	no
rs185077	-0.0241948	0.00531914	-4.54863	5.7e-06	NA	5	78367579	A	G	DMGDH : Intron Variant	yes
rs183355	-0.0238833	0.00557237	-4.28602	1.9e-05	NA	12	163774	G	A	SLC6A12 : 3 Prime UTR Variant; IQSEC3-AS1 : 2KB Upstream Variant	yes
rs17692962	-0.0320159	0.00561667	-5.70016	1.36e-08	0.00231329	12	147725	C	A	IQSEC3 : Intron Variant; IQSEC3-AS1 : Intron Variant	yes
rs1644004	-0.0245911	0.00539836	-4.55529	5.52e-06	NA	5	78394792	A	G	DMGDH : Intron Variant	yes
rs141112	0.0332003	0.00756022	4.39145	1.18e-05	NA	6	33112405	C	T	No identified gene consequence (nearest genes: HLA-DOA[location: 33,004,182..33,009,591], HLA-DPA1 [location: 33,064,569..33,080,748])	yes
rs13088151	-0.0328516	0.00789042	-4.16348	3.26e-05	NA	3	3024520	G	A	CNTN4 : Intron Variant	no
rs13061634	0.0275658	0.00670716	4.10991	4.1e-05	NA	3	56029117	C	T	ERC2 : Intron Variant	no
rs13013933	0.0797054	0.0194006	4.1084	4.13e-05	NA	2	241055203	A	G	GPC1 : 3 Prime UTR Variant	yes
rs12827	0.0822957	0.0195909	4.20071	2.77e-05	NA	12	157734	T	C	IQSEC3-AS1 : Intron Variant; IQSEC3 : 3 Prime UTR Variant	no
rs12208357	-0.0811295	0.0180089	-4.50497	6.99e-06	NA	6	160463138	T	C	SLC22A1 : Missense Variant; LOC124901452 : 2KB Upstream Variant	no
rs11062011	-0.0336658	0.00549036	-6.13181	1.03e-09	0.000233692	12	199392	C	G	No identified gene consequence (nearest gene: SLC6A12 [location: 183,848..214,157])	yes
rs10944	-0.025117	0.00532805	-4.71411	2.58e-06	NA	5	78421601	A	C	BHMT2 : 3 Prime UTR Variant	yes
rs1051104	-0.0297134	0.00592151	-5.01787	5.65e-07	NA	12	169803	T	C	SLC6A12 : Intron Variant	yes

## Sheet: Supplementary Table S3
SNP	log(BETA)	SE	Z	P	FDR	CHR	POS	A1	A2	GENE
rs10043368	-0.0164647	0.00400697	-4.10902	4.12e-05	NA	5	71779078	G	A	ZNF366 : Intron Variant
rs10514154	-0.0364825	0.00822234	-4.437	9.58e-06	NA	5	78359190	G	A	DMGDH : Intron Variant
rs1055749	0.020837	0.00488952	4.26157	2.12e-05	NA	8	6493113	T	A	MCPH1-AS1 : Intron Variant; MCPH1 : 3 Prime UTR Variant
rs1057091	0.0219441	0.00490091	4.47755	7.94e-06	NA	8	6487952	T	C	MCPH1 : Missense Variant; MCPH1-AS1 : Intron Variant
rs11252395	-0.023436	0.00515992	-4.54192	5.88e-06	NA	10	4231572	G	A	No documented gene consequence (nearest gene: LOC105376368 [location: 4,149,569..4,174,457])
rs11987934	0.0228871	0.00562082	4.07185	4.83e-05	NA	8	26343769	T	C	No documented gene consequence (nearest gene: DNAJB6P2 [location: 26,432,644..26,434,071])
rs11996743	-0.0161473	0.00384978	-4.19434	2.85e-05	NA	8	106945510	A	G	ZFPM2-AS1 : Intron Variant
rs12211424	-0.0378711	0.00849601	-4.45752	8.71e-06	NA	6	27543003	T	C	ZNF184 : Intron Variant
rs12440283	0.0181033	0.0043733	4.13951	3.61e-05	NA	15	93114953	A	G	LOC105370988 : Intron Variant
rs12447992	0.0375345	0.00919168	4.08353	4.6e-05	NA	16	63076163	C	A	No documented gene consequence (nearest gene: LOC105371310 [location: 64,344,305..64,479,212])
rs13098361	0.0279951	0.00681606	4.10723	4.15e-05	NA	3	179319915	A	G	No documented gene consequence (nearest gene: LOC105374235 [location: 178,163,698..178,385,293])
rs1385961	-0.0364487	0.00817112	-4.46068	8.58e-06	NA	6	120809716	C	T	No documented gene consequence (nearest gene: RNU6-214P [location: 120,526,294..120,526,400])
rs1385962	-0.0355617	0.00812355	-4.37761	1.26e-05	NA	6	120807706	T	C	No documented gene consequence (nearest gene: RNU6-214P [location: 120,526,294..120,526,400])
rs16876302	-0.0280895	0.00585718	-4.79574	1.73e-06	NA	5	78347071	C	T	DMGDH : Intron Variant
rs17082203	-0.0338776	0.00812908	-4.16746	3.2e-05	NA	6	120774097	C	A	No documented gene consequence (nearest gene: RNU6-214P [location: 120,526,294..120,526,400])
rs17082229	-0.0340664	0.0081277	-4.1914	2.88e-05	NA	6	120784892	T	G	No documented gene consequence (nearest gene: RNU6-214P [location: 120,526,294..120,526,400])
rs17155846	-0.0263801	0.00628093	-4.20004	2.78e-05	NA	5	103169822	G	A	LOC105379107 : Intron Variant
rs17551120	0.0359644	0.00797615	4.50899	6.86e-06	NA	6	147275677	G	A	STXBP5-AS1 : Intron Variant
rs1805072	-0.0375296	0.00822157	-4.56478	5.28e-06	NA	5	78364316	T	C	DMGDH : Synonymous Variant
rs1805074	-0.0278925	0.00585876	-4.76082	2.05e-06	NA	5	78360108	C	T	DMGDH : Missense Variant
rs1998084	0.0175979	0.00410294	4.28909	1.87e-05	NA	20	23096377	T	C	LOC100505664 : Intron Variant
rs2034900	-0.0282505	0.00585841	-4.82221	1.52e-06	NA	5	78351720	T	C	DMGDH : Intron Variant
rs2431332	0.0303831	0.00567081	5.35781	9.31e-08	0.0158469	5	78356865	G	A	DMGDH : Intron Variant
rs2433149	0.0213035	0.00489796	4.34947	1.43e-05	NA	8	6488159	G	C	MCPH1-AS1 : Intron Variant; MCPH1 : 3 Prime UTR Variant
rs250513	0.0259377	0.00617778	4.19855	2.79e-05	NA	5	78337952	T	C	DMGDH : Intron Variant
rs28326	0.0315105	0.0073265	4.30089	1.78e-05	NA	5	78331610	G	T	DMGDH : Intron Variant
rs34253126	0.0161944	0.00396036	4.08912	4.49e-05	NA	17	30605617	G	A	SLFN5 : Intron Variant
rs4365962	-0.0366522	0.00817532	-4.48327	7.73e-06	NA	6	120812746	T	C	No documented gene consequence (nearest gene: RNU6-214P [location: 120,526,294..120,526,400])
rs4421087	0.0202457	0.00450562	4.49343	7.37e-06	NA	5	78462406	G	A	SNP not documented in dbgap
rs4522	-0.0176897	0.00394066	-4.48901	7.53e-06	NA	16	82403699	A	G	HSBP1 : 3 Prime UTR Variant
rs4685654	-0.0290897	0.00649947	-4.47571	8.01e-06	NA	3	3547202	T	C	No documented gene consequence (nearest gene: LRRN1 [location: 3,799,431..3,849,834])
rs4750458	0.035959	0.00823782	4.36511	1.33e-05	NA	10	14141373	T	C	FRMD4A : Intron Variant
rs4891832	-0.0224808	0.00516964	-4.34862	1.43e-05	NA	18	66065229	C	T	No documented gene consequence (nearest gene: LOC105372180 [location: 70,205,753..70,210,984])
rs506500	0.0209865	0.00459988	4.56241	5.34e-06	NA	5	78450093	T	C	BHMT : Intron Variant; LOC124901012 : Intron Variant
rs585800	0.0254757	0.0049796	5.11602	3.4e-07	0.046241	5	78462964	T	A	BHMT : 3 Prime UTR Variant
rs6044680	-0.0177547	0.00414308	-4.28538	1.9e-05	NA	20	17134362	T	C	No documented gene consequence (nearest gene: RNU1-131P [location: 17,209,060..17,209,220])
rs631305	0.0413188	0.00716188	5.76926	9.09e-09	0.00206416	5	78439134	A	G	No documented gene consequence (nearest gene: BHMT [location: 79,111,809..79,132,288])
rs642431	0.0390407	0.00639546	6.10443	1.22e-09	0.00041444	5	78400443	C	A	DMGDH : Intron Variant; BHMT2 : 2KB Upstream Variant
rs642934	0.0390407	0.00639546	6.10443	1.22e-09	0.00041444	5	78400600	C	A	DMGDH : Intron Variant; BHMT2 : 2KB Upstream Variant
rs6774615	-0.0312066	0.00689144	-4.52831	6.27e-06	NA	3	14444708	T	C	SLC6A6 : Intron Variant
rs6796254	0.0203362	0.00500086	4.06655	4.94e-05	NA	3	14376567	A	G	No documented gene consequence (nearest gene: LOC105376959 [location: 14,389,742..14,402,407])
rs694290	0.0203209	0.00460479	4.41299	1.07e-05	NA	5	78457536	C	T	BHMT : Intron Variant
rs710527	-0.0366982	0.00890805	-4.11967	3.94e-05	NA	3	191134333	C	T	No documented gene consequence (nearest gene: P3H2 [location: 189,956,728..190,122,278])
rs7217560	0.0253243	0.00526919	4.8061	1.64e-06	NA	17	17135563	G	A	No documented gene consequence (nearest gene: COPS3 [location: 17,246,616..17,281,246])
rs7220577	0.021176	0.0049558	4.27296	2.01e-05	NA	17	17089938	A	C	No documented gene consequence (nearest gene: COPS3 [location: 17,246,616..17,281,246])
rs731124	-0.0276008	0.00584132	-4.72509	2.45e-06	NA	5	78353169	A	G	DMGDH : Non Coding Transcript Variant
rs7934785	-0.018015	0.00412293	-4.36946	1.3e-05	NA	11	99560733	T	C	CNTN5 : Intron Variant
rs8101241	0.0246032	0.00597554	4.11732	3.98e-05	NA	19	56711766	T	C	No documented gene consequence (nearest gene: SIGLEC6 [location: 51,517,819..51,531,670])
rs8103033	0.0189065	0.00464629	4.06916	4.89e-05	NA	19	44861893	A	G	LGALS17A : Non Coding Transcript Variant
rs8134775	0.0272359	0.00599915	4.53996	5.93e-06	NA	21	34513696	C	T	No documented gene consequence (nearest gene: LINC00310 [location: 34,180,677..34,189,919])
rs817757	0.0377185	0.00925862	4.07388	4.79e-05	NA	7	98002671	A	C	No documented gene consequence (nearest gene: RPS26P33 [location: 98,478,484..98,478,790])
rs9301307	0.0156989	0.00372571	4.21366	2.61e-05	NA	13	108052297	T	G	MYO16 : Intron Variant
rs933684	-0.0279948	0.00585727	-4.77949	1.87e-06	NA	5	78359831	C	A	DMGDH : Intron Variant
rs9489944	-0.0299482	0.00736066	-4.06868	4.9e-05	NA	6	120747708	T	C	No documented gene consequence (nearest gene: RNU6-214P [location: 120,526,294..120,526,400])

## Sheet: Supplementary Table S4
SNP	BETA	SE	Z	P	FDR	GENE	GTEx eQTL tissue expression change (yes/no); yes = see GTEx tab
rs9883822	0.00721017	0.00176375	4.08798	4.51e-05	NA	VEPH1 : Intron Variant; LOC101928236 : Intron Variant
rs9883103	0.00737768	0.00176088	4.18977	2.9e-05	NA	VEPH1 : Intron Variant; LOC101928236 : Intron Variant
rs8093227	0.00912749	0.00196339	4.64885	3.54e-06	NA	LOC105371956 : Intron Variant
rs7976552	0.00663109	0.00161105	4.11601	4e-05	NA	ACACB : Intron Variant
rs7971499	0.00628177	0.00139919	4.48956	7.51e-06	NA	SLC6A12 : 3 Prime UTR Variant
rs7960096	0.0068202	0.00156877	4.34749	1.44e-05	NA	IQSEC3-AS1 : Intron Variant; IQSEC3 : 3 Prime UTR Variant
rs7782195	-0.00654493	0.00153749	-4.25689	2.16e-05	NA	MAGI2 : Intron Variant
rs7728286	0.00744084	0.00178957	4.1579	3.34e-05	NA	PDE4D : Intron Variant	no
rs7711253	0.0165833	0.00348259	4.76176	2.04e-06	NA	BDP1 : Intron Variant	no
rs756513	0.00706336	0.00148036	4.77138	1.95e-06	NA	None
rs6681578	0.00984367	0.00232798	4.22842	2.45e-05	NA	CACHD1 : Intron Variant	yes
rs633159	0.00781853	0.00160992	4.85646	1.28e-06	NA	SLC6A12 : 3 Prime UTR Variant
rs586199	0.00617895	0.00149829	4.12401	3.86e-05	NA	None
rs570680	0.00868845	0.00152336	5.70347	1.33e-08	0.00454474	SLC6A13 : Intron Variant
rs557881	0.00673115	0.00141278	4.76445	2.02e-06	NA	SLC6A12 : Missense Variant
rs542736	0.0075445	0.00159494	4.73029	2.39e-06	NA	SLC6A12 : Intron Variant
rs518685	0.00615816	0.00148046	4.15963	3.31e-05	NA	SLC6A12 : Intron Variant
rs505387	0.00771138	0.00167506	4.60364	4.39e-06	NA	SLC6A12 : 3 Prime UTR Variant
rs495360	0.00723985	0.0014372	5.03748	5.1e-07	NA	None
rs4919491	0.00653622	0.00159165	4.10657	4.16e-05	NA	LOC101927013 : Intron Variant
rs4780333	0.0105183	0.00243089	4.32692	1.58e-05	NA	CIITA : Intron Variant
rs4658739	0.0061043	0.00148238	4.1179	3.97e-05	NA	KIF26B : Intron Variant	yes
rs4430756	0.0155955	0.00363729	4.28768	1.88e-05	NA	None
rs387517	0.00658654	0.00155095	4.24678	2.26e-05	NA	ZNF385D : 3 Prime UTR Variant
rs3136247	0.0106795	0.00240225	4.44561	9.2e-06	NA	MSH6 : Intron Variant	yes
rs2929647	0.0239765	0.00532334	4.50404	7.02e-06	NA	None
rs2929644	0.0210267	0.00495179	4.24627	2.26e-05	NA	None
rs2876711	0.00665675	0.00157207	4.23437	2.39e-05	NA	None
rs2291922	0.011126	0.00186059	5.97984	2.6e-09	0.00177188	IQSEC3-AS1 : Non Coding Transcript Variant; IQSEC3 : Intron Variant
rs2288068	0.0163509	0.00369648	4.42337	1.02e-05	NA	CYFIP2 : Intron Variant
rs2284330	-0.00680175	0.00144388	-4.71074	2.62e-06	NA	SLC6A12 : Intron Variant
rs2284329	-0.00671804	0.00148365	-4.52807	6.27e-06	NA	SLC6A12 : Intron Variant
rs2242372	0.0128261	0.00314621	4.07669	4.73e-05	NA	MCCC2 : Intron Variant	yes
rs2164720	0.0147754	0.00324261	4.55662	5.48e-06	NA	LDAH : Intron Variant	yes
rs2075228	0.00776618	0.00171993	4.51541	6.66e-06	NA	SLC6A12 : Intron Variant
rs1893459	-0.00697066	0.00163279	-4.26918	2.05e-05	NA	NETO1 : Intron Variant
rs183355	0.0066895	0.00155238	4.30919	1.71e-05	NA	SLC6A12 : 3 Prime UTR Variant; IQSEC3-AS1 : 2KB Upstream Variant
rs1800932	0.010396	0.00239427	4.34204	1.48e-05	NA	MSH6 : Synonymous Variant	yes
rs17692962	0.00781168	0.00156665	4.98622	6.64e-07	NA	IQSEC3 : Intron Variant; IQSEC3-AS1 : Intron Variant
rs17364251	0.0151307	0.00325737	4.64507	3.6e-06	NA	None
rs17307478	0.015013	0.00359563	4.17535	3.09e-05	NA	KIAA0319 : Intron Variant
rs16973822	0.0155402	0.00374116	4.15386	3.39e-05	NA	RBBP6 : Intron Variant
rs16947978	0.0203303	0.00445142	4.56715	5.22e-06	NA	KSR2 : Intron Variant
rs1681688	0.00608919	0.00140337	4.33898	1.5e-05	NA	TMEM132D : Intron Variant
rs155681	0.00593839	0.00140221	4.23501	2.38e-05	NA	TMEM132D : Intron Variant
rs13215160	0.016194	0.00382468	4.23408	2.39e-05	NA	GABRR1 : Intron Variant
rs13088151	0.00912737	0.00219739	4.15373	3.4e-05	NA	CNTN4 : Intron Variant
rs13026309	0.00661845	0.00144254	4.58804	4.73e-06	NA	THADA : Intron Variant	no
rs13013933	-0.0233976	0.00540151	-4.33167	1.55e-05	NA	GPC1 : 3 Prime UTR Variant
rs12959392	0.00622707	0.00147169	4.23124	2.42e-05	NA	NETO1 : Intron Variant
rs12654973	0.0155484	0.00365544	4.2535	2.19e-05	NA	CYFIP2 : Intron Variant
rs12208357	0.0235078	0.00500619	4.69575	2.82e-06	NA	SLC22A1 : Missense Variant; LOC124901452 : 2KB Upstream Variant
rs12150965	0.0144895	0.00332519	4.3575	1.38e-05	NA	CACNG8 : 2KB Upstream Variant
rs11743001	0.0155795	0.00362056	4.30307	1.76e-05	NA	None
rs11738062	0.01547	0.003658	4.2291	2.44e-05	NA	CYFIP2 : Intron Variant
rs11540961	-0.021097	0.00483218	-4.36593	1.33e-05	NA	NUBP2 : Missense Variant
rs11222960	0.0266809	0.00612794	4.35398	1.4e-05	NA	NTM : Intron Variant
rs11174342	0.00887069	0.00192346	4.61183	4.22e-06	NA	TAFA2 : Intron Variant; LOC124902950 : Intron Variant
rs11174335	0.00884097	0.00186031	4.75242	2.14e-06	NA	TAFA2 : Intron Variant
rs11062011	0.00855787	0.00153222	5.58529	2.63e-08	0.00596041	None
rs10924157	0.00630898	0.00148383	4.25182	2.21e-05	NA	KIF26B : Intron Variant	yes
rs1051104	0.00763564	0.00165025	4.62696	3.93e-06	NA	SLC6A12 : Intron Variant

## Sheet: Supplementary Table S5
SNP	BETA	SE	Z	P	FDR	GENE	GTEx eQTL tissue expression change (yes/no); yes = see GTEx tab
rs9388294	0.566584	0.133489	4.24443	2.28e-05	NA	No identified gene consequence (nearest gene: EIF4EBP2P3)	no
rs9388280	0.566047	0.133518	4.23949	2.33e-05	NA	No identified gene consequence (nearest gene: EIF4EBP2P3)	no
rs9293761	0.301671	0.0497582	6.06275	1.57e-09	0.00029146	No identified gene consequence (nearest genes: ARSB, DMDGH)	yes
rs901884	-0.460892	0.0998318	-4.61669	4.13e-06	NA	NLGN1 : Intron Variant	no
rs901510	-0.20267	0.0476987	-4.24896	2.24e-05	NA	No identified gene consequence (nearest gene: RNU7-88P)	no
rs870908	0.606955	0.144963	4.18696	2.94e-05	NA	LOC105372623 : Intron Variant	no
rs7873941	0.49058	0.111455	4.40158	1.13e-05	NA	No identified gene consequence (nearest gene: JKAMPP1)	no
rs7711939	0.234624	0.0548605	4.27673	1.98e-05	NA	JMY : Intron Variant	yes
rs763317	-0.197493	0.0481612	-4.10066	4.27e-05	NA	EGFR : Intron Variant	yes
rs7603744	0.683629	0.162279	4.21268	2.63e-05	NA	LINC01250 : Intron Variant	no
rs7232952	0.246379	0.0592612	4.1575	3.34e-05	NA	PTPRM : Intron Variant	no
rs722889	0.771183	0.171396	4.49943	7.17e-06	NA	No identified gene consequence [(upstream: ASRB (position: 78,777,209..78,985,958; downstream of DMGDH (position: 78,997,564..79,069,674)]	no
rs7198724	0.588755	0.13455	4.37572	1.27e-05	NA	ZC3H18 : Intron Variant	no
rs6986672	0.467361	0.10294	4.54014	5.93e-06	NA	KIF13B : Missense Variant	no
rs6981956	0.467698	0.102916	4.54445	5.81e-06	NA	KIF13B : Intron Variant	no
rs694290	-0.359184	0.0585773	-6.13179	1.03e-09	0.00029146	BHMT : Intron Variant	yes
rs659401	0.422844	0.102429	4.12816	3.79e-05	NA	No identified gene consequence (nearest genes: FJX1, PAMR1)	yes
rs642934	-0.403246	0.0819322	-4.92171	9.22e-07	0.0272986	DMGDH : Intron Variant; BHMT2 : 2KB Upstream Variant	yes
rs6425992	-0.238668	0.0522223	-4.57022	5.14e-06	NA	No identified gene consequence	no
rs642431	-0.403246	0.0819322	-4.92171	9.22e-07	0.0272986	DMGDH : Intron Variant; BHMT2 : 2KB Upstream Variant	yes
rs631305	-0.421615	0.091733	-4.5961	4.55e-06	NA	No identified gene consequence (nearest genes: BHMT, BHMT2)	yes
rs631151	-0.285357	0.0501904	-5.6855	1.48e-08	0.0007194	DMGDH : Intron Variant	yes
rs586910	0.633613	0.125738	5.03914	5.06e-07	0.0164083	No identified gene consequence (nearest gene: PAMR1)	no
rs586199	-0.298951	0.049922	-5.98836	2.47e-09	0.00029146	No identified gene consequence (nearest genes: BHMT, BHMT2)	yes
rs585800	-0.347705	0.0636559	-5.46226	5.24e-08	0.00223026	BHMT : 3 Prime UTR Variant	yes
rs570680	-0.296481	0.0511265	-5.79897	7.65e-09	0.00047367	SLC6A13 : Intron Variant	no
rs562487	-0.2902	0.0487203	-5.95645	3e-09	0.00029146	BHMT : 2KB Upstream Variant	yes
rs557881	-0.271339	0.0471121	-5.75944	9.63e-09	0.00054669	SLC6A12 : Missense Variant	yes
rs542736	-0.221978	0.0534145	-4.15577	3.37e-05	NA	SLC6A12 : Intron Variant	yes
rs506500	-0.364712	0.0585174	-6.23253	5.49e-10	0.00029146	BHMT : Intron Variant; LOC124901012 : Intron Variant	yes
rs495360	-0.270906	0.0480266	-5.64074	1.91e-08	0.0008683	No identified gene consequence (nearest genes: SLC6A12, SLC6A13)	yes
rs4421087	-0.342651	0.0572871	-5.9813	2.58e-09	0.00029146	SNP not in dbGAP	no
rs34790908	0.294353	0.0718097	4.09907	4.3e-05	NA	TNFSF12 : 2KB Upstream Variant; TNFSF12-TNFSF13 : 2KB Upstream Variant	yes
rs2884364	-0.211415	0.0513412	-4.11785	3.97e-05	NA	TANK-AS1 : Intron Variant	no
rs2750473	0.33097	0.0759895	4.35548	1.39e-05	NA	LOC107986623 : Intron Variant	no
rs2591392	0.22236	0.0534661	4.15891	3.32e-05	NA	JMY : Intron Variant	yes
rs2591387	0.231119	0.0548316	4.21507	2.6e-05	NA	JMY : Intron Variant	yes
rs248385	-0.261233	0.0505057	-5.17236	2.52e-07	0.00954645	DMGDH : Synonymous Variant	yes
rs248383	-0.256205	0.0503302	-5.09048	3.88e-07	0.0131998	DMGDH : Intron Variant	yes
rs2461063	-0.235538	0.055815	-4.21998	2.54e-05	NA	No identified gene consequence (nearest gene: LOC107986893)	no
rs2364594	0.25523	0.0553149	4.61412	4.18e-06	NA	No identified gene consequence (nearest gene: LOC124901011)	no
rs2362928	0.409623	0.099992	4.09655	4.35e-05	NA	SMYD3 : Intron Variant	no
rs2297374	0.252984	0.0572895	4.41589	1.06e-05	NA	SLC22A1 : Intron Variant	yes
rs2291922	-0.321808	0.0623871	-5.15824	2.72e-07	0.00973947	IQSEC3-AS1 : Non Coding Transcript Variant; IQSEC3 : Intron Variant	yes
rs2284329	0.203066	0.0496857	4.08701	4.53e-05	NA	SLC6A12 : Intron Variant	no
rs2121107	0.255718	0.0553046	4.62381	3.99e-06	NA	No identified gene consequence (nearest gene: LOC124901011)	no
rs2119266	0.294947	0.0715444	4.12256	3.89e-05	NA	No identified gene consequence	no
rs2075228	-0.252574	0.0575944	-4.38538	1.21e-05	NA	SLC6A12 : Intron Variant	no
rs199256	0.314996	0.0761634	4.13579	3.67e-05	NA	LINC01277 : Intron Variant	no
rs1915706	0.22914	0.0523292	4.37881	1.25e-05	NA	No identified gene consequence (nearest gene: BHMT)	yes
rs185077	-0.259626	0.0492305	-5.27368	1.47e-07	0.00588469	DMGDH : Intron Variant	yes
rs1841991	0.298525	0.0506036	5.89929	4.22e-09	0.00031933	ARSB : Intron Variant	yes
rs17692962	-0.241817	0.0524658	-4.60903	4.28e-06	NA	IQSEC3 : Intron Variant; IQSEC3-AS1 : Intron Variant	yes
rs1717570	0.295682	0.0504641	5.85925	5.35e-09	0.00036463	ARSB : Intron Variant	yes
rs16937205	0.708875	0.168834	4.19866	2.79e-05	NA	No identified gene consequence (nearest gene: CCNY)	no
rs1644004	-0.286522	0.0501638	-5.71173	1.27e-08	0.0006657	DMGDH : Intron Variant	yes
rs1550734	-0.243137	0.0532442	-4.56644	5.24e-06	NA	No identified gene consequence (nearest gene: LOC107986893)	no
rs13182512	0.223909	0.0526236	4.25491	2.18e-05	NA	JMY : Missense Variant	yes
rs13158309	0.239385	0.0526218	4.54917	5.68e-06	NA	No identified gene consequence (nearest gene: LOC124901011)	no
rs13019803	0.679465	0.166848	4.07235	4.82e-05	NA	IL1R1 : Intron Variant	yes
rs12542609	0.667488	0.15047	4.43601	9.62e-06	NA	No identified gene consequence (nearest gene: LOC100419761)	no
rs12479693	-0.206349	0.0487435	-4.23336	2.4e-05	NA	PTPRT : Intron Variant	no
rs12189248	0.236883	0.0533058	4.44386	9.28e-06	NA	LOC124901011 : Intron Variant; LOC124900205 : 500B Downstream Variant	no
rs11982432	0.377466	0.0882631	4.2766	1.98e-05	NA	No identified gene consequence (nearest gene: LOC643168)	no
rs11940805	0.208222	0.0471453	4.41661	1.05e-05	NA	LOC107986306 : Intron Variant	no
rs11861543	0.490061	0.117873	4.15753	3.34e-05	NA	GSE1 : Intron Variant	no
rs11695186	0.329877	0.0804271	4.10157	4.25e-05	NA	ILKAP : 2KB Upstream Variant	no
rs11062011	-0.308454	0.0511197	-6.03396	1.88e-09	0.00029146	No identified gene consequence (nearest genes: SLC6A12, SLC6A13)	yes
rs10944	-0.292967	0.0495	-5.91853	3.76e-09	0.00031933	BHMT2 : 3 Prime UTR Variant	yes
rs10768154	0.426868	0.102457	4.16629	3.22e-05	NA	No identified gene consequence (nearest genes: FJX1, PAMR1)	yes
rs1062326	0.225556	0.0535517	4.21193	2.63e-05	NA	JMY : 3 Prime UTR Variant; LOC102724530 : Intron Variant	yes
rs1051104	-0.235512	0.0552607	-4.26184	2.11e-05	NA	SLC6A12 : Intron Variant	yes
rs10510394	0.287026	0.0683704	4.1981	2.8e-05	NA	No identified gene consequence (nearest genes: LOC107984112, RAD18)	no
rs1040258	0.424804	0.097827	4.3424	1.47e-05	NA	HS3ST5 : Intron Variant; HDAC2-AS2 : Intron Variant	no
rs10223664	0.566641	0.133521	4.24383	2.29e-05	NA	No identified gene consequence (nearest gene: EIF4EBP2P3)	no
rs10078815	0.247338	0.0546172	4.52857	6.26e-06	NA	LOC124901011 : Intron Variant	no
rs10074882	0.234585	0.0548724	4.27511	1.99e-05	NA	JMY : Intron Variant	yes
rs10048970	0.73579	0.16539	4.44882	9.07e-06	NA	TAMM41 : Intron Variant	no

## Sheet: Supplementary Table S6
SNP	BETA	SE	P	FDR	GENE	Z	CHR	POS	A1	A2	Gene Function	GTEx eQTL tissue expression change (yes/no); yes = see GTEx tab
rs10779349	0.0141111	0.00326612	1.63e-05	NA	LYPLAL1 : Intron Variant	4.32046	1	217600440	C	T	Hydrolase activity	yes
rs4846551	0.0164582	0.00373191	1.08e-05	NA	LYPLAL1 : Intron Variant	4.41012	1	217606799	T	G	Hydrolase activity	yes
rs6671991	0.0181908	0.0038469	2.4e-06	NA	LYPLAL1 : Intron Variant	4.7287	1	217624434	T	G	Hydrolase activity	yes
rs10205941	-0.0139515	0.00322378	1.57e-05	NA	No documented gene consequence	-4.32769	2	129907654	G	A		no
rs6890039	-0.0249641	0.00560834	8.96e-06	NA	SLC25A48 : Intron Variant	-4.45124	5	135201087	C	A	Predicted to enable acyl carnitine transmembrane transporter activity. Predicted to be involved in acyl carnitine transport and amino acid transport. Predicted to be located in mitochondrial inner membrane. Predicted to be integral component of membrane	yes
rs6596270	-0.0249641	0.00560834	8.96e-06	NA	SLC25A48 : Synonymous Variant	-4.45124	5	135206041	G	A	Predicted to enable acyl carnitine transmembrane transporter activity. Predicted to be involved in acyl carnitine transport and amino acid transport. Predicted to be located in mitochondrial inner membrane. Predicted to be integral component of membrane	yes
rs4272127	-0.0169077	0.00415036	4.79e-05	NA	SLC25A48 : Intron Variant	-4.07378	5	135231412	A	G	Predicted to enable acyl carnitine transmembrane transporter activity. Predicted to be involved in acyl carnitine transport and amino acid transport. Predicted to be located in mitochondrial inner membrane. Predicted to be integral component of membrane	yes
rs6601167	0.022845	0.00522046	1.26e-05	NA	No documented gene consequence: RPL13P10 (upstream: BTNL9 [181,065,155..181,065,680], downstream: )	4.37606	5	180433799	G	T		yes
rs226915	-0.0228918	0.00516969	9.97e-06	NA	LOC100507336 : Intron Variant	-4.42808	6	3632275	A	G	Uncharacterized	no
rs2261033	0.0170502	0.00398892	2e-05	NA	PRRC2A : Intron Variant; upstream: BAG6	4.27438	6	31711570	C	T		yes
rs7812117	0.0170278	0.0041688	4.57e-05	NA	NXPH1 : Intron Variant	4.08458	7	8555505	G	T	This protein forms a very tight complex with alpha neurexins, a group of proteins that promote adhesion between dendrites and axons	no
rs1050290	-0.0161515	0.00371026	1.4e-05	NA	MEOX2 : 5 Prime UTR Variant; LINC02587 : 2KB Upstream Variant LINC02587 : 2KB Upstream Variant	-4.35321	7	15692591	C	T	Meox2: The encoded protein may play a role in the regulation of vertebrate limb myogenesis. Mutations in the related mouse protein may be associated with craniofacial and/or skeletal abnormalities, in addition to neurovascular dysfunction observed in Alzheimer's disease. LINC02587: an RNA Gene, and is affiliated with the lncRNA class	yes
rs740566	-0.0167428	0.00360293	3.57e-06	NA	LINC02587 : 2KB Upstream Variant; MEOX2 : 2KB Upstream Variant	-4.64698	7	15693727	A	G	Meox2: The encoded protein may play a role in the regulation of vertebrate limb myogenesis. Mutations in the related mouse protein may be associated with craniofacial and/or skeletal abnormalities, in addition to neurovascular dysfunction observed in Alzheimer's disease. LINC02587: an RNA Gene, and is affiliated with the lncRNA class	yes
rs12669299	-0.0152039	0.00355963	2.03e-05	NA	No documented gene consequence (LOC101927558)	-4.2712	7	15705569	C	T		no
rs2155939	-0.0188886	0.00463755	4.81e-05	NA	NCALD : Intron Variant	-4.07296	8	102916378	C	T	This gene encodes a member of the neuronal calcium sensor (NCS) family of calcium-binding proteins. The protein is thought to be a regulator of G protein-coupled receptor signal transduction.	yes
rs10819341	0.0264209	0.0061983	2.11e-05	NA	No documented gene consequence (upstream: SLC25A25 [128,068,232..128,109,245])	4.2626	9	129848265	T	C		yes
rs882895	0.0250909	0.00605595	3.55e-05	NA	No documented gene consequence (upstream: SLC25A25 [128,068,232..128,109,245], NAIF1 [128,061,233..128,067,320])	4.14318	9	129854187	C	T		yes
rs7944388	-0.0521791	0.0126441	3.82e-05	NA	No documented gene consequence (gene: OR52A4P [5,120,664..5,121,578])	-4.12675	11	5099247	G	A		no
rs1178704	0.0455417	0.0111118	4.31e-05	NA	PTPRQ : Intron Variant; LOC105369867 : Intron Variant	4.09849	12	79555186	A	G	The encoded protein catalyzes the dephosphorylation of phosphotyrosine and phosphatidylinositol and plays roles in cellular proliferation and differentiation	yes
rs12813355	-0.0164774	0.00387588	2.21e-05	NA	No documented gene consequence (gene: NTN4 [95,657,807..95,791,155])	-4.25127	12	94560438	G	A	Uncharacterized LOC105369867) is an RNA Gene, and is affiliated with the ncRNA class.	no
rs149583	0.0246678	0.00583765	2.48e-05	NA	ATXN8OS : Intron Variant	4.22564	13	69605874	G	A	; it does not itself appear to be protein coding. A TAC/TGC trinucleotide repeat expansion that is incorporated into this gene transcript, but not the KLHL1 transcript, causes spinocerebellar ataxia type 8.	no
rs4904895	0.0167393	0.00383029	1.3e-05	NA	LRFN5 : Intron Variant	4.37024	14	41397854	A	G	encodes a protein that belongs to the leucine-rich repeat and fibronectin type III domain-containing family of proteins. A similar protein in mouse, a glycosylated transmembrane protein, is thought to function in presynaptic differentiation.	yes
rs1227005	-0.0207391	0.00449033	4.08e-06	NA	PID1 : Intron Variant	-4.61862	2	229830629	G	A	mitochondrion morphogenesis; negative regulation of phosphate metabolic process; and positive regulation of macromolecule metabolic process	no
rs1362243	-0.0160887	0.00392039	4.21e-05	NA	PID1 : Intron Variant	-4.10384	2	229833200	G	T	mitochondrion morphogenesis; negative regulation of phosphate metabolic process; and positive regulation of macromolecule metabolic process	no

## Sheet: Supplementary Table S7
Gencode Id	Gene Symbol	Variant Id	SNP Id	P-Value	NES	Tissue
ENSG00000148339.12	SLC25A25	chr9_128046165_T_C_b38	rs10819341	2e-06	-0.12	Whole Blood
ENSG00000148339.12	SLC25A25	chr9_128046165_T_C_b38	rs10819341	1.9e-05	-0.11	Cells - Cultured fibroblasts
ENSG00000148339.12	SLC25A25	chr9_128046165_T_C_b38	rs10819341	9.6e-05	-0.12	Lung
ENSG00000143353.11	LYPLAL1	chr1_219360475_C_T_b38	rs10779349	3.8e-05	0.12	Artery - Aorta
ENSG00000143353.11	LYPLAL1	chr1_219366834_G_T_b38	rs4846551	1.1e-05	-0.13	Artery - Aorta
ENSG00000143353.11	LYPLAL1	chr1_219366834_G_T_b38	rs4846551	0.0001	-0.089	Artery - Tibial
ENSG00000143353.11	LYPLAL1	chr1_219384469_G_T_b38	rs6671991	6.8e-05	-0.13	Artery - Aorta
ENSG00000145832.12	SLC25A48	chr5_135837499_A_C_b38	rs6890039	3.8e-41	-0.42	Nerve - Tibial
ENSG00000145832.12	SLC25A48	chr5_135837499_A_C_b38	rs6890039	1.2e-10	-0.44	Brain - Nucleus accumbens (basal ganglia)
ENSG00000145832.12	SLC25A48	chr5_135842453_A_G_b38	rs6596270	3.8e-41	-0.42	Nerve - Tibial
ENSG00000145832.12	SLC25A48	chr5_135842453_A_G_b38	rs6596270	1.2e-10	-0.44	Brain - Nucleus accumbens (basal ganglia)
ENSG00000145832.12	SLC25A48	chr5_135867824_A_G_b38	rs4272127	1.7e-09	0.17	Nerve - Tibial
ENSG00000145832.12	SLC25A48	chr5_135867824_A_G_b38	rs4272127	3.3e-05	-0.23	Breast - Mammary Tissue
ENSG00000204469.12	PRRC2A	chr6_31635814_A_G_b38	rs2261033	1.1e-07	0.064	Whole Blood
ENSG00000204469.12	PRRC2A	chr6_31635814_A_G_b38	rs2261033	7.2e-05	0.076	Thyroid
ENSG00000106511.5	MEOX2	chr7_15686441_G_A_b38	rs1050290	3.4e-06	-0.48	Brain - Nucleus accumbens (basal ganglia)
ENSG00000106511.5	MEOX2	chr7_15686441_G_A_b38	rs1050290	1.6e-05	-0.47	Brain - Caudate (basal ganglia)
ENSG00000104490.17	NCALD	chr8_101834974_A_G_b38	rs2155939	9.9e-09	-0.36	Testis
ENSG00000148339.12	SLC25A25	chr9_128052087_G_A_b38	rs882895	1.6e-06	-0.12	Whole Blood
ENSG00000148339.12	SLC25A25	chr9_128052087_G_A_b38	rs882895	8.6e-06	-0.11	Cells - Cultured fibroblasts
ENSG00000148339.12	SLC25A25	chr9_128052087_G_A_b38	rs882895	5.7e-05	-0.12	Lung
ENSG00000148339.12	SLC25A25	chr9_128052087_G_A_b38	rs882895	0.00021	-0.13	Artery - Tibial
ENSG00000139304.12	PTPRQ	chr12_80637276_C_T_b38	rs1178704	0.00011	0.23	Cells - Cultured fibroblasts
ENSG00000165379.13	LRFN5	chr14_41858901_A_G_b38	rs4904895	1e-05	-0.24	Artery - Aorta

## Sheet: Supplementary Table S8
Gencode Id	Gene Symbol	Variant Id	SNP Id	P-Value	NES	Tissue
ENSG00000143353.11	LYPLAL1	chr1_219360475_C_T_b38	rs10779349	3.8e-05	0.12	Artery - Aorta
ENSG00000143353.11	LYPLAL1	chr1_219366834_G_T_b38	rs4846551	1.1e-05	-0.13	Artery - Aorta
ENSG00000143353.11	LYPLAL1	chr1_219366834_G_T_b38	rs4846551	0.0001	-0.089	Artery - Tibial
ENSG00000145832.12	SLC25A48	chr5_135831216_A_G_b38	rs714091	5.9e-40	-0.42	Nerve - Tibial
ENSG00000145832.12	SLC25A48	chr5_135831216_A_G_b38	rs714091	1.2e-10	-0.44	Brain - Nucleus accumbens (basal ganglia)
ENSG00000145832.12	SLC25A48	chr5_135837499_A_C_b38	rs6890039	3.8e-41	-0.42	Nerve - Tibial
ENSG00000145832.12	SLC25A48	chr5_135837499_A_C_b38	rs6890039	1.2e-10	-0.44	Brain - Nucleus accumbens (basal ganglia)
ENSG00000145832.12	SLC25A48	chr5_135842453_A_G_b38	rs6596270	3.8e-41	-0.42	Nerve - Tibial
ENSG00000145832.12	SLC25A48	chr5_135842453_A_G_b38	rs6596270	1.2e-10	-0.44	Brain - Nucleus accumbens (basal ganglia)
ENSG00000155511.17	GRIA1	chr5_153512744_G_A_b38	rs7727515	0.00022	0.26	Nerve - Tibial
ENSG00000204469.12	PRRC2A	chr6_31635814_A_G_b38	rs2261033	1.1e-07	0.064	Whole Blood
ENSG00000204469.12	PRRC2A	chr6_31635814_A_G_b38	rs2261033	7.2e-05	0.076	Thyroid
ENSG00000106511.5	MEOX2	chr7_15686441_G_A_b38	rs1050290	3.4e-06	-0.48	Brain - Nucleus accumbens (basal ganglia)
ENSG00000106511.5	MEOX2	chr7_15686441_G_A_b38	rs1050290	1.6e-05	-0.47	Brain - Caudate (basal ganglia)
ENSG00000106511.5	MEOX2	chr7_15687577_A_G_b38	rs740566	4e-06	-0.49	Brain - Nucleus accumbens (basal ganglia)
ENSG00000106511.5	MEOX2	chr7_15687577_A_G_b38	rs740566	1e-05	-0.47	Brain - Caudate (basal ganglia)
ENSG00000137563.11	GGH	chr8_63040590_G_A_b38	rs12544045	1.2e-39	0.57	Thyroid
ENSG00000137563.11	GGH	chr8_63040590_G_A_b38	rs12544045	2.6e-38	0.58	Adipose - Subcutaneous
ENSG00000137563.11	GGH	chr8_63040590_G_A_b38	rs12544045	1.5e-36	0.34	Skin - Sun Exposed (Lower leg)
ENSG00000137563.11	GGH	chr8_63040590_G_A_b38	rs12544045	2.8e-32	0.54	Artery - Tibial
ENSG00000137563.11	GGH	chr8_63040590_G_A_b38	rs12544045	2.8e-29	0.56	Nerve - Tibial
ENSG00000137563.11	GGH	chr8_63040590_G_A_b38	rs12544045	5.3e-29	0.56	Adipose - Visceral (Omentum)
ENSG00000137563.11	GGH	chr8_63040590_G_A_b38	rs12544045	6.5e-28	0.35	Esophagus - Mucosa
ENSG00000137563.11	GGH	chr8_63040590_G_A_b38	rs12544045	1.9e-27	0.42	Muscle - Skeletal
ENSG00000137563.11	GGH	chr8_63040590_G_A_b38	rs12544045	9.7e-27	0.54	Esophagus - Muscularis
ENSG00000137563.11	GGH	chr8_63040590_G_A_b38	rs12544045	4.8e-24	0.21	Cells - Cultured fibroblasts
ENSG00000137563.11	GGH	chr8_63040590_G_A_b38	rs12544045	4.7e-22	0.27	Skin - Not Sun Exposed (Suprapubic)
ENSG00000137563.11	GGH	chr8_63040590_G_A_b38	rs12544045	5.1e-20	0.51	Brain - Cerebellum
ENSG00000137563.11	GGH	chr8_63040590_G_A_b38	rs12544045	1.4e-19	0.35	Stomach
ENSG00000137563.11	GGH	chr8_63040590_G_A_b38	rs12544045	1.6e-18	0.37	Lung
ENSG00000137563.11	GGH	chr8_63040590_G_A_b38	rs12544045	3.4e-18	0.55	Brain - Cortex
ENSG00000137563.11	GGH	chr8_63040590_G_A_b38	rs12544045	4.9e-18	0.49	Brain - Cerebellar Hemisphere
ENSG00000137563.11	GGH	chr8_63040590_G_A_b38	rs12544045	9e-17	0.51	Brain - Nucleus accumbens (basal ganglia)
ENSG00000137563.11	GGH	chr8_63040590_G_A_b38	rs12544045	1.2e-16	0.44	Pancreas
ENSG00000137563.11	GGH	chr8_63040590_G_A_b38	rs12544045	3.2e-16	0.46	Artery - Aorta
ENSG00000137563.11	GGH	chr8_63040590_G_A_b38	rs12544045	7.5e-15	0.51	Breast - Mammary Tissue
ENSG00000137563.11	GGH	chr8_63040590_G_A_b38	rs12544045	8.4e-15	0.46	Esophagus - Gastroesophageal Junction
ENSG00000137563.11	GGH	chr8_63040590_G_A_b38	rs12544045	1.4e-12	0.23	Colon - Transverse
ENSG00000137563.11	GGH	chr8_63040590_G_A_b38	rs12544045	3.3e-12	0.51	Artery - Coronary
ENSG00000137563.11	GGH	chr8_63040590_G_A_b38	rs12544045	6.4e-12	0.35	Pituitary
ENSG00000137563.11	GGH	chr8_63040590_G_A_b38	rs12544045	5.5e-11	0.33	Colon - Sigmoid
ENSG00000137563.11	GGH	chr8_63040590_G_A_b38	rs12544045	1.9e-10	0.52	Brain - Anterior cingulate cortex (BA24)
ENSG00000137563.11	GGH	chr8_63040590_G_A_b38	rs12544045	6e-10	0.36	Brain - Hippocampus
ENSG00000137563.11	GGH	chr8_63040590_G_A_b38	rs12544045	1.7e-09	0.46	Prostate
ENSG00000137563.11	GGH	chr8_63040590_G_A_b38	rs12544045	2.6e-09	0.58	Uterus
ENSG00000137563.11	GGH	chr8_63040590_G_A_b38	rs12544045	2.8e-09	0.31	Heart - Atrial Appendage
ENSG00000137563.11	GGH	chr8_63040590_G_A_b38	rs12544045	3e-09	0.38	Brain - Caudate (basal ganglia)
ENSG00000137563.11	GGH	chr8_63040590_G_A_b38	rs12544045	7.2e-09	0.3	Small Intestine - Terminal Ileum
ENSG00000137563.11	GGH	chr8_63040590_G_A_b38	rs12544045	3.3e-08	0.34	Brain - Frontal Cortex (BA9)
ENSG00000137563.11	GGH	chr8_63040590_G_A_b38	rs12544045	6.1e-08	0.35	Brain - Putamen (basal ganglia)
ENSG00000137563.11	GGH	chr8_63040590_G_A_b38	rs12544045	1.4e-07	0.16	Whole Blood
ENSG00000137563.11	GGH	chr8_63040590_G_A_b38	rs12544045	2e-07	0.36	Brain - Spinal cord (cervical c-1)
ENSG00000137563.11	GGH	chr8_63040590_G_A_b38	rs12544045	7.2e-07	0.48	Ovary
ENSG00000137563.11	GGH	chr8_63040590_G_A_b38	rs12544045	1.6e-06	0.24	Adrenal Gland
ENSG00000137563.11	GGH	chr8_63040590_G_A_b38	rs12544045	1.1e-05	0.33	Minor Salivary Gland
ENSG00000137563.11	GGH	chr8_63040590_G_A_b38	rs12544045	5e-05	0.19	Heart - Left Ventricle
ENSG00000107736.19	CDH23	chr10_71505122_T_G_b38	rs12778790	4.5e-05	0.18	Esophagus - Mucosa
ENSG00000107736.19	CDH23	chr10_71505122_T_G_b38	rs12778790	6.3e-05	0.19	Lung
ENSG00000139304.12	PTPRQ	chr12_80637276_C_T_b38	rs1178704	0.00011	0.23	Cells - Cultured fibroblasts
ENSG00000165379.13	LRFN5	chr14_41858901_A_G_b38	rs4904895	1e-05	-0.24	Artery - Aorta

## Sheet: Supplementary Table S9
SNP	BETA	SE	Z	P	FDR	CHR	POS	A1	A2	GENE	GTEx eQTL tissue expression change (yes/no); yes = see GTEx tab
rs10001408	-0.0321737	0.00786715	-4.08963	4.48e-05	NA	4	83647447	C	T	TMEM150C : Intron Variant	no
rs10016201	-0.0336097	0.00796971	-4.21719	2.57e-05	NA	4	83650072	T	G	TMEM150C : Intron Variant	no
rs10208223	-0.0248463	0.00603189	-4.11915	3.94e-05	NA	2	51927265	C	T	LOC730100 : Intron Variant	no
rs1051104	-0.0300326	0.00604692	-4.9666	7.34e-07	NA	12	169803	T	C	SLC6A12 : Intron Variant	yes
rs10944	-0.0250323	0.00544036	-4.60122	4.44e-06	NA	5	78421601	A	C	BHMT2 : 3 Prime UTR Variant	yes
rs11062011	-0.0331439	0.00561343	-5.9044	4.1e-09	0.00092996	12	199392	C	G	No identified gene consequence (nearest gene: SLC6A12 [location: 183,848..214,157])	yes
rs12208357	-0.0795363	0.0183958	-4.32362	1.6e-05	NA	6	160463138	T	C	SLC22A1 : Missense Variant; LOC124901452 : 2KB Upstream Variant	no
rs12566456	-0.0891763	0.0217422	-4.10153	4.25e-05	NA	1	209202236	G	A	KCNH1 : Intron Variant	no
rs12827	0.0823174	0.0200351	4.10867	4.13e-05	NA	12	157734	T	C	IQSEC3-AS1 : Intron Variant; IQSEC3 : 3 Prime UTR Variant	no
rs13088151	-0.0340056	0.00806313	-4.21742	2.57e-05	NA	3	3024520	G	A	CNTN4 : Intron Variant	no
rs141112	0.0323332	0.00772166	4.18734	2.93e-05	NA	6	33112405	C	T	No identified gene consequence (nearest genes: HLA-DOA[location: 33,004,182..33,009,591], HLA-DPA1 [location: 33,064,569..33,080,748])	yes
rs1644004	-0.0248609	0.00551393	-4.50875	6.87e-06	NA	5	78394792	A	G	DMGDH : Intron Variant	yes
rs16965026	-0.0507124	0.0120476	-4.20932	2.66e-05	NA	15	35500689	G	A	LOC105370772 : Intron Variant	no
rs17692962	-0.0316486	0.00573103	-5.52233	3.74e-08	0.00637036	12	147725	C	A	IQSEC3 : Intron Variant; IQSEC3-AS1 : Intron Variant	yes
rs183355	-0.0250172	0.00568667	-4.39927	1.14e-05	NA	12	163774	G	A	SLC6A12 : 3 Prime UTR Variant; IQSEC3-AS1 : 2KB Upstream Variant	yes
rs185077	-0.0238111	0.0054365	-4.37985	1.24e-05	NA	5	78367579	A	G	DMGDH : Intron Variant	yes
rs1902623	-0.0534341	0.0123744	-4.31812	1.64e-05	NA	15	35591461	A	G	No identified gene consequence (nearest gene: RPS1 [location: 37,490,678..37,491,139])	no
rs1903530	-0.0332367	0.00770002	-4.31644	1.66e-05	NA	4	179639810	G	T	No identified gene consequence (nearest gene: RNA5SP173 [location: 178,406,695..178,406,830])	no
rs1986680	-0.0394049	0.00961203	-4.09954	4.29e-05	NA	14	61809648	G	NA	No identified gene consequence (nearest gene: SYT16 [location: 61,812,162..62,112,825])	no
rs2063345	0.0294613	0.00698375	4.21855	2.56e-05	NA	6	160780144	C	T	SLC22A3 : Intron Variant	yes
rs2075228	-0.0305374	0.00629958	-4.84754	1.34e-06	NA	12	170148	T	C	SLC6A12 : Intron Variant	no
rs216244	0.0219879	0.0052052	4.22421	2.5e-05	NA	12	180595	T	G	SLC6A12 : Intron Variant	yes
rs2174914	0.0292771	0.00702309	4.16869	3.18e-05	NA	6	160783098	C	G	SLC22A3 : Intron Variant	yes
rs2284329	0.0242943	0.00544388	4.46269	8.5e-06	NA	12	173581	T	G	SLC6A12 : Intron Variant	yes
rs2284330	0.0246078	0.00530129	4.64186	3.66e-06	NA	12	174265	A	G	SLC6A12 : Intron Variant	yes
rs2291922	-0.0435999	0.00680552	-6.40656	1.82e-10	0.00012369	12	145326	C	T	IQSEC3-AS1 : Non Coding Transcript Variant; IQSEC3 : Intron Variant	yes
rs233162	-0.0269973	0.00663008	-4.07194	4.83e-05	NA	3	21522707	G	A	ZNF385D : Intron Variant	no
rs2457575	0.0298294	0.00698443	4.27084	2.03e-05	NA	6	160788317	C	T	SLC22A3 : Intron Variant	yes
rs2568131	-0.0590011	0.0143774	-4.10375	4.21e-05	NA	11	20002983	G	T	NAV2 : Intron Variant; LOC124902644 : 2KB Upstream Variant; LOC124902644 : 2KB Upstream Variant	no
rs2661834	0.0293949	0.00699923	4.19973	2.78e-05	NA	6	160770901	T	C	SLC22A3 : Intron Variant	yes
rs2702450	-0.0315948	0.00772003	-4.09257	4.42e-05	NA	4	179638557	C	T	No identified gene consequence (nearest gene: RNA5SP173 [location: 178,406,695..178,406,830])	no
rs2834932	0.0287904	0.00705378	4.08155	4.63e-05	NA	21	35719891	C	T	LOC100506403 : Intron Variant	no
rs2858458	0.0322094	0.00772612	4.1689	3.18e-05	NA	6	33111043	G	A	No identified gene consequence (nearest genes: HLA-DOA[location: 33,004,182..33,009,591], HLA-DPA1 [location: 33,064,569..33,080,748])	yes
rs2876711	-0.0270062	0.0057624	-4.68663	2.95e-06	NA	13	76314505	C	T	No identified gene consequence (nearest genes: LOC105370265 [location: 76,712,108..76,806,107], KCTD12 [location: 76,880,175..76,886,405])	no
rs293711	0.0235727	0.00575914	4.09309	4.41e-05	NA	20	31403919	G	A	No identified gene consequence (nearest gene: BPIFB9P [location: 33,347,120..33,355,044])	no
rs3128924	0.0273115	0.00636548	4.29056	1.86e-05	NA	6	33179402	G	A	No identified gene consequence (HLA-DPA2 [location: 33,091,482-33,093,314], COL11A2P1 [location: 33,103,693-33,107,144])	no
rs3135021	0.0340897	0.00817301	4.17101	3.15e-05	NA	6	33153536	A	G	HLA-DPA1 : Intron Variant; HLA-DPB1 : Intron Variant	yes
rs377551	0.0287141	0.00694405	4.13506	3.68e-05	NA	6	160701723	A	G	SLC22A3 : Intron Variant	yes
rs379569	0.0323234	0.00772832	4.18245	3e-05	NA	6	33113578	A	G	No identified gene consequence (nearest genes: HLA-DOA[location: 33,004,182..33,009,591], HLA-DPA1 [location: 33,064,569..33,080,748])	yes
rs380468	0.0322094	0.00772612	4.1689	3.18e-05	NA	6	33109466	C	T	No identified gene consequence (nearest genes: HLA-DOA[location: 33,004,182..33,009,591], HLA-DPA1 [location: 33,064,569..33,080,748])	yes
rs382198	0.0323349	0.00772772	4.18427	2.97e-05	NA	6	33112208	C	T	No identified gene consequence (nearest genes: HLA-DOA[location: 33,004,182..33,009,591], HLA-DPA1 [location: 33,064,569..33,080,748])	yes
rs394487	0.0289921	0.00694306	4.17569	3.09e-05	NA	6	160698629	A	G	SLC22A3 : Intron Variant	yes
rs412065	0.0322235	0.00772846	4.16946	3.17e-05	NA	6	33113251	A	G	No identified gene consequence (nearest genes: HLA-DOA[location: 33,004,182..33,009,591], HLA-DPA1 [location: 33,064,569..33,080,748])	yes
rs426523	0.0322094	0.00772612	4.1689	3.18e-05	NA	6	33113667	T	C	No identified gene consequence (nearest genes: HLA-DOA[location: 33,004,182..33,009,591], HLA-DPA1 [location: 33,064,569..33,080,748])	yes
rs439852	0.0322094	0.00772612	4.1689	3.18e-05	NA	6	33113186	T	C	No identified gene consequence (nearest genes: HLA-DOA[location: 33,004,182..33,009,591], HLA-DPA1 [location: 33,064,569..33,080,748])	yes
rs444821	0.0322094	0.00772612	4.1689	3.18e-05	NA	6	33112913	A	G	No identified gene consequence (nearest genes: HLA-DOA[location: 33,004,182..33,009,591], HLA-DPA1 [location: 33,064,569..33,080,748])	yes
rs495360	-0.0277466	0.00527505	-5.25997	1.58e-07	0.0179443	12	197682	A	C	No identified gene consequence (nearest gene: SLC6A12 [location: 183,848..214,157])	yes
rs4974157	0.0240549	0.00537684	4.47379	8.08e-06	NA	3	55990710	G	A	ERC2 : Intron Variant	no
rs505387	-0.0300213	0.00613914	-4.89015	1.08e-06	NA	12	165161	G	A	SLC6A12 : 3 Prime UTR Variant	yes
rs510714	-0.0257809	0.00595824	-4.32692	1.58e-05	NA	12	168761	A	G	SLC6A12 : Intron Variant	yes
rs542736	-0.0291588	0.0058391	-4.99372	6.39e-07	NA	12	169976	G	A	SLC6A12 : Intron Variant	yes
rs557881	-0.0281208	0.00517767	-5.43116	6.22e-08	0.00847239	12	189386	C	T	SLC6A12 : Missense Variant	yes
rs562487	-0.0247541	0.00535511	-4.62253	4.01e-06	NA	5	78442190	C	T	BHMT : 2KB Upstream Variant	yes
rs569919	0.0276099	0.0067914	4.06542	4.96e-05	NA	6	160687173	T	C	No identified gene consequence (nearest gene: SLC22A3 [location: 160,348,378..160,452,577])	yes
rs570680	-0.0338119	0.00559611	-6.04204	1.79e-09	0.00060818	12	200576	G	T	SLC6A13 : Intron Variant	no
rs579292	-0.0226518	0.00530637	-4.2688	2.05e-05	NA	18	2065770	G	A	LOC105371956 : Intron Variant	no
rs586199	-0.0264621	0.00548411	-4.82524	1.49e-06	NA	5	78433736	G	A	No identified gene consequence (nearest gene: BHMT [location: 79,111,809..79,132,288])	yes
rs614564	0.0262193	0.00624997	4.19511	2.84e-05	NA	6	160612709	G	A	LOC105378088 : 2KB Upstream Variant	no
rs631151	-0.0253154	0.00552072	-4.58553	4.78e-06	NA	5	78386146	A	G	DMGDH : Intron Variant	yes
rs633159	-0.0289333	0.00590165	-4.90258	1.02e-06	NA	12	164805	A	G	SLC6A12 : 3 Prime UTR Variant	yes
rs6457709	0.0310078	0.00739251	4.19449	2.84e-05	NA	6	33133931	G	A	No identified gene consequence (nearest genes: HLA-DPA1 [location: 33,064,569..33,080,748])	yes
rs663310	0.0322259	0.0077285	4.16974	3.17e-05	NA	6	33114847	C	T	No identified gene consequence (nearest genes: HLA-DOA[location: 33,004,182..33,009,591], HLA-DPA1 [location: 33,064,569..33,080,748])	yes
rs7015522	0.0496268	0.010453	4.74762	2.19e-06	NA	8	115915163	T	G	No identified gene consequence (nearest gene: CARSIP2 [location: 114,791,653..114,791,929])	no
rs7171449	-0.0502894	0.011031	-4.5589	5.43e-06	NA	15	35475810	C	A	LOC105370772 : Intron Variant	no
rs7599255	-0.0301309	0.0072983	-4.12848	3.79e-05	NA	2	29350210	G	T	ALK : Intron Variant	no
rs7613818	0.0212497	0.00522683	4.0655	4.96e-05	NA	3	55995199	G	A	ERC2 : Intron Variant	no
rs7782195	0.0240651	0.0056471	4.26149	2.12e-05	NA	7	77957867	A	G	MAGI2 : Intron Variant	yes
rs7960096	-0.025664	0.00575139	-4.46224	8.52e-06	NA	12	155288	A	C	IQSEC3-AS1 : Intron Variant; IQSEC3 : 3 Prime UTR Variant	yes
rs7971499	-0.0223223	0.00513152	-4.35004	1.42e-05	NA	12	166884	C	T	SLC6A12 : 3 Prime UTR Variant	no
rs8093227	-0.031431	0.00719859	-4.36628	1.32e-05	NA	18	2068441	T	C	LOC105371956 : Intron Variant	no
rs9293761	0.0236835	0.00547998	4.32182	1.62e-05	NA	5	78325971	A	G	No identified gene consequence (nearest gene: ARSB [location: 78,777,209..78,985,958])	NA
rs9873480	0.0258332	0.00609977	4.23512	2.38e-05	NA	3	56245378	C	T	ERC2 : Intron Variant	no

[truncated: 10 more sheets: Supplementary Table S10, Supplementary Table S11, Supplementary Table S12, Supplementary Table S13, Supplementary Table S14, Supplementary Table S15, Supplementary Table S16, Supplementary Table S17, Supplementary Table S18, Supplementary Table S19]
